# Supplementary material for: In vitro growth inhibitory activity of Medicines for Malaria Venture pathogen box compounds against Leishmania aethiopica
Source: BMC Pharmacol Toxicol. 2021 Nov 16;22:71. doi: 10.1186/s40360-021-00538-2 (PMC8594108; doi:10.1186/s40360-021-00538-2)
Supplement: Supplementary file 3 — Additional file 3: Supportive file Table 1. Hit map with actual Percentage of inhibition of MMV pathogen Box compounds against Leishmania aethiopica promastigotes at 1 μM. [file 40360_2021_538_MOESM3_ESM.xlsx]

## Sheet: % inhibition against promasti
Supportive file Table 1: Hit map with actual Percentage of inhibition of MMV pathogen Box compounds against Leishmania aethiopica promastigotes at 1 µM
PLATE A	2	3	4	5	6	7	8	9	10	11					% inhibition	color repres
A	33.903	14.9909	27.6738	12.6622	27.6572	34.6081	30.8034	32.8412	32.8805	16.1183					85-100	91.4362
B	34.6682	37.4168	33.4747	29.9484	18.5254	31.4277	36.8894	46.4073	32.8412	28.3768					70-84.999	72.3625
C	46.1336	37.3711	30.0524	13.6602	47.49	37.1996	37.8946	30.0573	34.2822	35.4366					50-69.999	54.0741
D	42.0576	25.8026	24.3887	23.8523	47.8634	39.3396	40.9887	41.0994	23.6571	27.9527					40-49.999	46.3265
E	26.8505	17.4443	0	12.3711	1.2683	34.7966	33.7404	30.0102	25.6989	25.856					25-39.999	30.0735
F	22.9749	14.2423	0.270293	0	10.7078	32.158	37.0818	14.1943	14.1943	14.8225					10-24.999	13.1584
G	16.3922	2.43263	5.3019	0	0.519794	29.9788	24.2854	12.7022	10.9353	12.9378					BELOW 10	3.77734
H	0	4.01281	0	0	0	5.39893	3.7498	5.24187	9.08984	3.94613
PLATE B	2	3	4	5	6	7	8	9	10	11
A	34.4786	49.3636	64.6669	23.5498	0	49.443	38.8706	56.4665	51.9887	36.2006					85-100	91.4362
B	27.8075	28.8332	31.3241	34.9527	0	34.1773	23.0742	19.5915	25.5203	29.0776					70-84.999	72.3625
C	29.6434	20.4556	31.2724	18.3698	0	36.3581	19.3842	32.154	27.6431	22.7756					50-69.999	54.0741
D	27.4714	0	40.1154	31.5999	16.6115	35.2801	23.0742	27.925	30.7526	21.5567					40-49.999	46.3265
E	0	24.653	18.4646	16.5339	8.90615	17.8004	32.3696	30.819	36.2918	35.2718					25-39.999	30.0735
F	16.1547	48.2948	0	83.6067	4.114	31.7394	17.3277	23.2068	25.6281	26.6398					10-24.999	13.1584
G	46.7262	22.9895	59.1633	30.2812	10.8368	36.0596	31.8389	30.2302	38.597	25.3794					BELOW 10	3.77734
H	10.6558	32.186	51.4235	32.548	31.3241	53.0501	42.287	43.68	49.6172	36.8805
PLATE C	2	3	4	5	6	7	8	9	10	11
A	5.7377	0	0	0	0	29.1414	15.1276	18.6006	8.53584	0.212637					85-100	91.4362					BA4	pentamidine	64.6669
B	5.68631	0	0	0	7.94748	0	0	24.0887	0.0202511	0					70-84.999	72.3625					EB5	Amphot B	63.0102
C	0	7.39504	0	0	0	0	0.658161	27.744	0	10.966					50-69.999	54.0741					EH6	Miltefosine	35.295
D	0	3.39946	23.7114	0	0	4.81977	26.9137	3.21993	6.93601	8.70798					40-49.999	46.3265
E	0	0	0	0	0	0	95	4.0401	0	3.09842					25-39.999	30.0735
F	2.85986	80.5745	11.7503	0	52.6697	0	0	5.59943	0.617659	0					10-24.999	13.1584
G	0	7.42073	0	0	36.7516	0	0	11.7963	2.17699	0					BELOW 10	3.77734
H	19.0477	10.3628	0	24.5079	0	42.1324	23.9672	8.68773	15.1276	12.4443
PLATE D	2	3	4	5	6	7	8	9	10	11					85-100	91.4362
A	27.2975	23.3423	65.6527	24.8689	17.708	43.355	30.8008	37.6337	52.8764	11.2481					70-84.999	72.3625
B	36.4151	27.5611	37.22	82.392	9.82542	87.9924	0	51.1682	37.7914	39.2631					50-69.999	54.0741
C	33.8616	23.9252	26.1178	14.2385	29.0599	17.2926	39.0529	53.063	0	28.8297					40-49.999	46.3265
D	28.4215	6.63355	15.8761	38.6078	26.4509	6.35989	13.3242	15.7157	7.62135	97.2852					25-39.999	30.0735
E	23.5088	7.93805	76.0637	7.04988	15.6818	11.1955	0	5.57147	5.99196	0					10-24.999	13.1584
F	15.543	1.5543	20.0949	11.1854	18.7627	17.424	5.07214	0.49933	12.1153	72.9363					BELOW 10	3.77734
G	6.96661	6.74457	20.8721	7.60498	81.0236	7.59507	52.5085	4.36257	23.7576	7.56879
H	17.3194	98.8593	31.0583	49.7377	21.1496	34.1384	1.99732	63.6409	33.7705	29.04
PLATE E	2	3	4	5	6	7	8	9	10	11
A	31.5762	25.1362	29.7965	25.9033	21.7992	21.1818	28.7333	14.0712	14.4386	11.5172					85-100	91.4362
B	42.5461	44.533	40.916	63.0102	35.3812	29.0732	35.2881	19.7854	35.6326	23.1891					70-84.999	72.3625
C	31.7948	36.6776	42.5576	26.1833	49.9144	40.8002	41.0574	46.0964	45.0032	32.4034					50-69.999	54.0741
D	45.1773	28.1663	43.0447	47.6206	34.9631	30.3778	20.4284	37.447	37.9936	37.7823					40-49.999	46.3265
E	33.7203	36.9921	20.5334	32.7806	41.6179	8.04461	17.3463	20.9751	30.9152	10.6261					25-39.999	30.0735
F	28.5	26.2102	28.4425	25.4699	30.0841	32.7617	14.7877	15.9912	22.0545	33.9101					10-24.999	13.1584
G	33.8162	33.5631	35.2738	37.0765	33.1411	30.7223	20.0656	29.7163	0	98.7047					BELOW 10	3.77734
H	16.7937	6.91694	6.11146	13.7827	35.295	23.2442	13.1433	15.564	11.8709	30.2445

## Sheet: % inhibition without color cate
		HIT MAP FOR L.AETHOPICA
	PLATE A	2	3	4	5	6	7	8	9	10	11
	A	33.903	14.9909	27.6738	12.6622	27.6572	34.6081	30.8034	32.8412	32.8805	16.1183
	B	34.6682	37.4168	33.4747	29.9484	18.5254	31.4277	36.8894	46.4073	32.8412	28.3768
	C	46.1336	37.3711	30.0524	13.6602	46.749	37.1996	37.8946	30.0573	34.2822	35.4366
	D	42.0576	25.8026	24.3887	23.8523	47.8634	39.3396	40.9887	41.0994	23.6571	27.9527
	E	26.8505	17.4443	-0.436627	12.3711	1.2683	34.7966	33.7404	30.0102	25.6989	25.856						BA4	pentamidine	64.6669
	F	22.9749	14.2423	0.270293	-8.33749	10.7078	32.158	37.0818	14.1943	14.1943	14.8225						EB5	Amphot B	63.0102
	G	16.3922	2.43263	5.3019	-3.05639	0.519794	29.9788	24.2854	12.7022	10.9353	12.9378						EH6	Miltefosine	35.295
	H	-1.5178	4.01281	-2.30788	-7.79691	-8.21274	5.39893	3.7498	5.24187	9.08984	3.94613
	PLATE B	2	3	4	5	6	7	8	9	10	11
	A	34.4786	49.3636	64.6669	23.5498	-31.4392	49.443	38.8706	56.4665	51.9887	36.2006
	B	27.8075	28.8332	31.3241	34.9527	-5.90123	34.1773	23.0742	19.5915	25.5203	29.0776
	C	29.6434	20.4556	31.2724	18.3698	-30.5256	36.3581	19.3842	32.154	27.6431	22.7756
	D	27.4714	-47.7636	40.1154	31.5999	16.6115	35.2801	23.0742	27.925	30.7526	21.5567
	E	-30.4739	24.653	18.4646	16.5339	8.90615	17.8004	32.3696	30.819	36.2918	35.2718
	F	16.1547	48.2948	-9.49534	83.6067	4.114	31.7394	17.3277	23.2068	25.6281	26.6398
	G	46.7262	22.9895	59.1633	30.2812	10.8368	36.0596	31.8389	30.2302	38.597	25.3794
	H	10.6558	32.186	51.4235	32.548	31.3241	53.0501	42.287	43.68	49.6172	36.8805
	PLATE C	2	3	4	5	6	7	8	9	10	11
	A	5.7377	-1.81664	-4.41184	-24.3384	-22.4626	29.1414	15.1276	18.6006	8.53584	0.212637
	B	5.68631	-0.0308341	-7.77789	-23.9786	7.94748	-42.1223	-0.597408	24.0887	0.0202511	-0.698663
	C	-5.85076	7.39504	-8.02199	-23.4647	-19.3921	-12.4342	0.658161	27.744	-17.7299	10.966
	D	-11.2467	3.39946	23.7114	-26.3426	-33.4472	4.81977	26.9137	3.21993	6.93601	8.70798
	E	-2.43332	-5.04137	-14.7284	-44.4961	-43.494	-3.15917	95.0425	4.0401	-0.0708789	3.09842
	F	2.85986	80.5745	11.7503	-28.9635	52.6697	-10.6015	-29.3641	5.59943	0.617659	-4.70838
	G	-1.22565	7.42073	-5.96639	-19.0709	36.7516	-20.241	-0.921426	11.7963	2.17699	-40.2896
	H	19.0477	10.3628	-1.28989	24.5079	-3.25556	42.1324	23.9672	8.68773	15.1276	12.4443
	PLATE D	2	3	4	5	6	7	8	9	10	11
	A	27.2975	23.3423	65.6527	24.8689	17.708	43.355	30.8008	37.6337	52.8764	11.2481
	B	36.4151	27.5611	37.22	82.392	9.82542	87.9924	-7.72647	51.1682	37.7914	39.2631
	C	33.8616	23.9252	26.1178	14.2385	29.0599	17.2926	39.0529	53.063	-4.12604	28.8297
	D	28.4215	6.63355	15.8761	38.6078	26.4509	6.35989	13.3242	15.7157	7.62135	97.2852
	E	23.5088	7.93805	76.0637	7.04988	15.6818	11.1955	-19.5264	5.57147	5.99196	-10.6436
	F	15.543	1.5543	20.0949	11.1854	18.7627	17.424	5.07214	0.49933	12.1153	72.9363
	G	6.96661	6.74457	20.8721	7.60498	81.0236	7.59507	52.5085	4.36257	23.7576	7.56879
	H	17.3194	98.8593	31.0583	49.7377	21.1496	34.1384	1.99732	63.6409	33.7705	29.04
	PLATE E	2	3	4	5	6	7	8	9	10	11
	A	31.5762	25.1362	29.7965	25.9033	21.7992	21.1818	28.7333	14.0712	14.4386	11.5172
	B	42.5461	44.533	40.916	63.0102	35.3812	29.0732	35.2881	19.7854	35.6326	23.1891
	C	31.7948	36.6776	42.5576	26.1833	49.9144	40.8002	41.0574	46.0964	45.0032	32.4034
	D	45.1773	28.1663	43.0447	47.6206	34.9631	30.3778	20.4284	37.447	37.9936	37.7823
	E	33.7203	36.9921	20.5334	32.7806	41.6179	8.04461	17.3463	20.9751	30.9152	10.6261
	F	28.5	26.2102	28.4425	25.4699	30.0841	32.7617	14.7877	15.9912	22.0545	33.9101
	G	33.8162	33.5631	35.2738	37.0765	33.1411	30.7223	20.0656	29.7163	-27.6002	98.7047
	H	16.7937	6.91694	6.11146	13.7827	35.295	23.2442	13.1433	15.564	11.8709	30.2445
